# Supplementary material for: The Tubulin Superfamily in Apicomplexan Parasites
Source: Microorganisms. 2023 Mar 9;11(3):706. doi: 10.3390/microorganisms11030706 (PMC10056924; doi:10.3390/microorganisms11030706)
Supplement: Supplementary file 1 [file microorganisms-11-00706-s001.zip]

Archive with 4 entries (4 files):
- Suppl Figure S1 beta tubulins.tif
- Supplemental Table S1.pdf
- Supplemental Table S2 P. falciparum transcripts.pdf
- Supplemental Table S3 T. gondii transcripts.pdf
